# Supplementary material for: Targeting the p53/xCT/GSH Axis with PRIMA-1Met Combined with Sulfasalazine Shows Therapeutic Potential in Chronic Lymphocytic Leukemia
Source: Int J Mol Sci. 2025 Jun 10;26(12):5559. doi: 10.3390/ijms26125559 (PMC12193190; doi:10.3390/ijms26125559)
Supplement: Supplementary file 1 [file ijms-26-05559-s001.zip]

Archive with 1 entries (1 files):
- ijms-3644269-supplementary.pptx
